# Supplementary material for: Health Information Use and Trust: The Role of Health Literacy and Patient Activation in a Multilingual European Region
Source: Int J Environ Res Public Health. 2025 Apr 5;22(4):570. doi: 10.3390/ijerph22040570 (PMC12027244; doi:10.3390/ijerph22040570)
Supplement: Supplementary file 1 [file ijerph-22-00570-s001.zip]

Archive with 2 entries (2 files):
- ijerph-3510640 File S1.pdf
- ijerph-3510640-supplementary.pdf
